# Supplementary material for: Characterizing the Ablative Effects of Histotripsy for Osteosarcoma: In Vivo Study in Dogs
Source: Cancers (Basel). 2023 Jan 25;15(3):741. doi: 10.3390/cancers15030741 (PMC9913343; doi:10.3390/cancers15030741)
Supplement: Supplementary file 1 [file cancers-15-00741-s001.zip]

Archive with 4 entries (3 files):
- Supplemental Zip v3/
- Supplemental Zip v3/Video S1.mp4
- Supplemental Zip v3/Video S2.mp4
- Supplemental Zip v3/Video S3.mp4
